# Supplementary material for: Surveillance, Isolation, and Genetic Characterization of Bat Herpesviruses in Zambia
Source: Viruses. 2023 Jun 13;15(6):1369. doi: 10.3390/v15061369 (PMC10303238; doi:10.3390/v15061369)
Supplement: Supplementary file 1 [file viruses-15-01369-s001.zip]

Archive with 1 entries (1 files):
- viruses-2438686-supplementary.pdf
